# Supplementary material for: Childhood trauma and cardiometabolic risk in severe mental disorders: The mediating role of cognitive control
Source: Eur Psychiatry. 2021 Mar 29;64(1):e24. doi: 10.1192/j.eurpsy.2021.14 (PMC8084596; doi:10.1192/j.eurpsy.2021.14)
Supplement: Supplementary file 1 [file epasup.zip]

Archive with 4 entries (4 files):
- S0924933821000146sup004.docx
- S0924933821000146sup003.docx
- S0924933821000146sup002.docx
- S0924933821000146sup001.docx
